# Supplementary material for: Photochemical Conversion of Indazoles into Benzimidazoles
Source: Angew Chem Int Ed Engl. 2025 Jun 10;64(29):e202423804. doi: 10.1002/anie.202423804 (PMC12258657; doi:10.1002/anie.202423804)
Supplement: Supplementary file 2 — Supporting Information [file ANIE-64-e202423804-s001.zip]

Archive with 64 entries (59 files):
- Computational Data/
- Computational Data/Computational Data.xlsx
- Computational Data/CX/
- Computational Data/CX/1@CX1'.xyz
- Computational Data/CX/1@CX1.xyz
- Computational Data/CX/1@S0.xyz
- Computational Data/CX/1a@CX3.xyz
- Computational Data/CX/1a@S0.xyz
- Computational Data/CX/1b@CX2.xyz
- Computational Data/CX/1b@S0.xyz
- Computational Data/CX/53@CX4.xyz
- Computational Data/CX/53@S0.xyz
- Computational Data/CX/53a@CX5.xyz
- Computational Data/CX/53a@S0.xyz
- Computational Data/ES Proton Transfer Path/
- Computational Data/ES Proton Transfer Path/1b + HFIP @ S1 - 1.16A.xyz
- Computational Data/ES Proton Transfer Path/1b + HFIP @ S1 - 1.17A.xyz
- Computational Data/ES Proton Transfer Path/1b + HFIP @ S1 - 1.18A.xyz
- Computational Data/ES Proton Transfer Path/1b + HFIP @ S1 - 1.19A.xyz
- Computational Data/ES Proton Transfer Path/1b + HFIP @ S1 - 1.21A.xyz
- Computational Data/ES Proton Transfer Path/1b + HFIP @ S1 - 1.22A.xyz
- Computational Data/ES Proton Transfer Path/1b + HFIP @ S1 - 1.23A.xyz
- Computational Data/ES Proton Transfer Path/1b + HFIP @ S1 - 1.24A.xyz
- Computational Data/ES Proton Transfer Path/1b + HFIP @ S1 - 1.25A.xyz
- Computational Data/ES Proton Transfer Path/1b + HFIP @ S1 - 1.26A.xyz
- Computational Data/ES Proton Transfer Path/1b + HFIP @ S1 - 1.27A.xyz
- Computational Data/ES Proton Transfer Path/1b + HFIP @ S1 - 1.28A.xyz
- Computational Data/ES Proton Transfer Path/1b + HFIP @ S1 - 1.29A.xyz
- Computational Data/ES Proton Transfer Path/1b + HFIP @ S1 - 1.2A.xyz
- Computational Data/ES Proton Transfer Path/1b + HFIP @ S1 - 1.3A.xyz
- Computational Data/ES Proton Transfer Path/1b + HFIP @ S1 - 1.4A.xyz
- Computational Data/ES Proton Transfer Path/1b + HFIP @ S1 - 1.5A.xyz
- Computational Data/ES Proton Transfer Path/1b + HFIP @ S1 - 1.6A.xyz
- Computational Data/ES Proton Transfer Path/1b + HFIP @ S1 - 1.7A.xyz
- Computational Data/ES Proton Transfer Path/1b + HFIP @ S1.xyz
- Computational Data/ES Stability and Basicity/
- Computational Data/ES Stability and Basicity/1 + HFIP @ S0.xyz
- Computational Data/ES Stability and Basicity/1 + HFIP @ S1.xyz
- Computational Data/ES Stability and Basicity/1@S0.xyz
- Computational Data/ES Stability and Basicity/1@S1.xyz
- Computational Data/ES Stability and Basicity/1b + HFIP @ S0.xyz
- Computational Data/ES Stability and Basicity/1b + HFIP @ S1.xyz
- Computational Data/ES Stability and Basicity/1H@S0.xyz
- Computational Data/ES Stability and Basicity/1H@S1.xyz
- Computational Data/Reaction Paths/
- Computational Data/Reaction Paths/1a.xyz
- Computational Data/Reaction Paths/1b.xyz
- Computational Data/Reaction Paths/53.xyz
- Computational Data/Reaction Paths/53a.xyz
- Computational Data/Reaction Paths/A2.xyz
- Computational Data/Reaction Paths/A3.xyz
- Computational Data/Reaction Paths/A4.xyz
- Computational Data/Reaction Paths/A5.xyz
- Computational Data/Reaction Paths/A6.xyz
- Computational Data/Reaction Paths/A7.xyz
- Computational Data/Reaction Paths/TS(A2-1a).xyz
- Computational Data/Reaction Paths/TS(A3-1b).xyz
- Computational Data/Reaction Paths/TS(A3-A2).xyz
- Computational Data/Reaction Paths/TS(A3-A4).xyz
- Computational Data/Reaction Paths/TS(A4-A2).xyz
- Computational Data/Reaction Paths/TS(A5-53).xyz
- Computational Data/Reaction Paths/TS(A5-A6).xyz
- Computational Data/Reaction Paths/TS(A6-A7).xyz
- Computational Data/Reaction Paths/TS(A7-53a).xyz
