# Supplementary material for: Photochemical Conversion of Indazoles into Benzimidazoles
Source: Angew Chem Int Ed Engl. 2025 Jun 10;64(29):e202423804. doi: 10.1002/anie.202423804 (PMC12258657; doi:10.1002/anie.202423804)
Supplement: Supplementary file 2 — Supporting Information [file ANIE-64-e202423804-s001.zip › Computational Data/Computational Data.xlsx]

## Sheet: CX
Molecule	Energy
1@S0	-416.62
1@FC	-416.445
1@CX1	-416.401
1@CX1'	-416.371
1b@S0	-416.61
1b@FC	-416.426
1b@CX2	-416.44
1a@S0	-416.647
1a@FC	-416.468
1a@CX3	-416.439
53@S0	-416.602
53@FC	-416.417
53@CX4	-416.427
53a@S0	-416.634
53a@FC	-416.455
53a@CX5	-416.428

## Sheet: ES Stability and Basicity
Molecule	Eel_opt	Gibbs_opt	Eel_SP	Gibbs_SP
1 + HFIP @ S0	-1208.63	-1208.46	-1209.04	-1208.87
1 + HFIP @ S1	-1208.45	-1208.29	-1208.86	-1208.7
1b + HFIP @ S0	-1208.62	-1208.45	-1209.03	-1208.87
1b + HFIP @ S1	-1208.45	-1208.29	-1208.87	-1208.71
1@S0	-418.961	-418.846	-419.098	-418.983
1H@S0	-419.327	-419.2	-419.542	-419.415
1@S1	-418.781	-418.673	-418.923	-418.814
1H@S1	-419.167	-419.045	-419.376	-419.253

## Sheet: ES Proton Transfer Path
1 + HFIP
R (N-H)	Eel_opt	Eel_SP
1.72959	-1208.45	-1208.86
1.7	-1208.45	-1208.86
1.6	-1208.45	-1208.86
1.5	-1208.44	-1208.86
1.4	-1208.44	-1208.86
1.3	-1208.43	-1208.86
1.29	-1208.43	-1208.85
1.28	-1208.43	-1208.85
1.27	-1208.43	-1208.85
1.26	-1208.43	-1208.85
1.25	-1208.43	-1208.85
1.24	-1208.43	-1208.85
1.23	-1208.43	-1208.85
1.22	-1208.43	-1208.85
1.21	-1208.43	-1208.85
1.2	-1208.43	-1208.85
1.19	-1208.43	-1208.85
1.18	-1208.42	-1208.85
1.17	-1208.42	-1208.85
1.16	-1208.42	-1208.85

## Sheet: Reaction Paths
	E_SPC	E	ZPE	H_SPC	T.S	T-qh-S	G(T)_SPC	qh-G(T)_SPC
1b	-419.201	-419.18	0.143793	-419.048	0.04151	0.041206	-419.09	-419.089
A3	-419.092	-419.072	0.142103	-418.942	0.040961	0.040927	-418.983	-418.983
TS(A3-A4)	-419.058	-419.038	0.138088	-418.911	0.041179	0.041142	-418.952	-418.952
TS(A3-1b)	-419.058	-419.038	0.139762	-418.91	0.041193	0.041107	-418.951	-418.951
A4	-419.06	-419.039	0.137748	-418.912	0.042711	0.042531	-418.955	-418.955
TS(A3-A2)	-419.043	-419.023	0.139003	-418.895	0.041177	0.041117	-418.936	-418.936
TS(A4-A2)	-419.053	-419.032	0.138109	-418.906	0.041177	0.041124	-418.947	-418.947
A2	-419.077	-419.056	0.14103	-418.927	0.041451	0.041287	-418.968	-418.968
TS(A2-1a)	-419.075	-419.054	0.139846	-418.926	0.040417	0.040343	-418.967	-418.967
1a	-419.239	-419.219	0.143562	-419.087	0.041388	0.041115	-419.128	-419.128
53	-419.192	-419.172	0.14378	-419.039	0.041059	0.0409	-419.08	-419.08
A5	-419.073	-419.053	0.141551	-418.923	0.040903	0.040811	-418.964	-418.964
TS(A5-53)	-419.025	-419.005	0.138683	-418.878	0.041171	0.041097	-418.919	-418.919
TS(A5-A6)	-419.045	-419.024	0.138706	-418.897	0.041302	0.041154	-418.938	-418.938
A6	-419.051	-419.031	0.138107	-418.904	0.043631	0.042933	-418.947	-418.947
TS(A6-A7)	-419.034	-419.014	0.138139	-418.887	0.041357	0.04121	-418.929	-418.928
A7	-419.06	-419.039	0.140548	-418.911	0.041386	0.041276	-418.952	-418.952
TS(A7-53a)	-419.057	-419.037	0.13942	-418.91	0.040234	0.040205	-418.95	-418.95
53a	-419.227	-419.207	0.144117	-419.074	0.041052	0.040955	-419.115	-419.115
