# Supplementary material for: Photochemical Conversion of Indazoles into Benzimidazoles
Source: Angew Chem Int Ed Engl. 2025 Jun 10;64(29):e202423804. doi: 10.1002/anie.202423804 (PMC12258657; doi:10.1002/anie.202423804)
Supplement: Supplementary file 2 — Supporting Information [file ANIE-64-e202423804-s001.zip › Computational Data/CX/1@CX1'.xyz]

6       -0.962042000      1.454297600      0.485619000
6        0.058318600      0.525525300      0.420705300
6       -0.184766700     -0.789632800      0.059533400
6       -1.449662600     -1.231128000     -0.347070100
6       -2.491283100     -0.280709000     -0.268063700
6       -2.272000000      1.016093600      0.157565900
6        1.572931500      0.355185900      0.509672300
7        1.855291100     -0.779771900      1.243042600
7        1.062829200     -1.409873000      0.183278100
1       -0.783243500      2.482911700      0.766926300
1       -1.633195700     -2.236070100     -0.700034000
1       -3.492239000     -0.583914300     -0.545687900
1       -3.100815200      1.706948900      0.226669000
1        1.413915200     -2.107749800     -0.453894600
6        2.375967000      0.887097200     -0.660554500
1        2.692943600      1.908862100     -0.426660300
1        3.271345700      0.277700500     -0.777742600
1        1.816143200      0.934547800     -1.601017600
