# Supplementary material for: Photochemical Conversion of Indazoles into Benzimidazoles
Source: Angew Chem Int Ed Engl. 2025 Jun 10;64(29):e202423804. doi: 10.1002/anie.202423804 (PMC12258657; doi:10.1002/anie.202423804)
Supplement: Supplementary file 2 — Supporting Information [file ANIE-64-e202423804-s001.zip › Computational Data/CX/1@CX1.xyz]

6       -0.741331900      1.515462000      0.523135400
6        0.200091200      0.416322600      0.452428600
6       -0.271832900     -0.978386500      0.205694100
6       -1.543237600     -1.129198900     -0.515383700
6       -2.383041200     -0.043916500     -0.480328000
6       -2.039118100      1.258176600      0.141404800
6        1.432872900      0.133038500     -0.055175900
7        1.505883200     -1.255077300     -0.322590200
7        0.544958000     -1.876139800      0.745224200
1       -0.434189000      2.509255300      0.813287700
1       -1.841070300     -2.072125800     -0.947271100
1       -3.379914200     -0.146593700     -0.887219500
1       -2.803725000      2.016998000      0.195352700
1        0.349116500     -2.789852400      0.393486300
6        2.635600500      0.967159300     -0.377899900
1        3.501850000      0.570482400      0.152017100
1        2.836106500      0.920354300     -1.447526600
1        2.476346300      2.004608800     -0.089705700
