# Supplementary material for: Photochemical Conversion of Indazoles into Benzimidazoles
Source: Angew Chem Int Ed Engl. 2025 Jun 10;64(29):e202423804. doi: 10.1002/anie.202423804 (PMC12258657; doi:10.1002/anie.202423804)
Supplement: Supplementary file 2 — Supporting Information [file ANIE-64-e202423804-s001.zip › Computational Data/CX/1@S0.xyz]

6        0.691488500     -1.522117800      0.000111400
6       -0.165006300     -0.399467100     -0.000095700
6        0.382337500      0.895068000     -0.000017600
6        1.767669700      1.119017100      0.000312200
6        2.595470500     -0.001401700     -0.000056200
6        2.063681200     -1.311267400     -0.000178200
6       -1.585164300     -0.192176400      0.000010500
7       -1.853960300      1.094106100      0.000100000
7       -0.676716800      1.746210300      0.000396800
1        0.290243000     -2.526710300     -0.000570700
1        2.182316000      2.117967100     -0.000680200
1        3.668663500      0.134320400      0.000328500
1        2.739351000     -2.155707400      0.000514400
1       -0.671688400      2.740339600     -0.000818100
6       -2.676275100     -1.219089400     -0.000015200
1       -2.616161200     -1.860018500      0.882279700
1       -3.645999800     -0.724224300     -0.000208000
1       -2.615893800     -1.860214600     -0.882148600
