# Supplementary material for: Photochemical Conversion of Indazoles into Benzimidazoles
Source: Angew Chem Int Ed Engl. 2025 Jun 10;64(29):e202423804. doi: 10.1002/anie.202423804 (PMC12258657; doi:10.1002/anie.202423804)
Supplement: Supplementary file 2 — Supporting Information [file ANIE-64-e202423804-s001.zip › Computational Data/CX/1a@CX3.xyz]

6        0.918435700     -1.623716500      0.018633200
6       -0.043607400     -0.658193000      0.364445200
6        0.168672000      0.773874000      0.189307200
6        1.509078000      1.229693300     -0.073151300
6        2.455564800      0.267840000     -0.330537900
6        2.173206100     -1.150136900     -0.329991800
6       -1.687393100      0.126515400      0.073408600
7       -1.008111000      1.364507300      0.240867600
7       -1.354930300     -0.762469500      1.083710000
1        0.719183000     -2.684539200      0.088532400
1        1.738336900      2.284974600     -0.108086600
1        3.464209700      0.580156700     -0.569811300
1        2.966666000     -1.841394100     -0.574717200
1       -1.773731900     -1.664657000      0.919477700
6       -2.667749900     -0.085008600     -1.021102100
1       -2.812784300     -1.141430900     -1.242618100
1       -3.629395500      0.341007400     -0.715820700
1       -2.340132800      0.447904800     -1.913138800
