# Supplementary material for: Photochemical Conversion of Indazoles into Benzimidazoles
Source: Angew Chem Int Ed Engl. 2025 Jun 10;64(29):e202423804. doi: 10.1002/anie.202423804 (PMC12258657; doi:10.1002/anie.202423804)
Supplement: Supplementary file 2 — Supporting Information [file ANIE-64-e202423804-s001.zip › Computational Data/CX/1a@S0.xyz]

6       -1.374374300     -1.434665800     -0.000093700
6       -0.177582700     -0.704496400      0.000021500
6       -0.206673900      0.699897100     -0.000056700
6       -1.404084400      1.422633100      0.000071100
6       -2.587322400      0.685124200     -0.000393300
6       -2.573370300     -0.726723700      0.000100500
6        1.865509200     -0.081402600      0.000060900
7        1.132226100     -1.155182100      0.000027100
7        1.116998600      1.076052600     -0.000352600
1       -1.355157500     -2.515300000     -0.000106200
1       -1.419832400      2.504246700     -0.000597400
1       -3.535698200      1.205547300      0.000777400
1       -3.512777400     -1.262990300     -0.000523000
1        1.475684800      2.004438100      0.001221000
6        3.360138000     -0.053527000      0.000028100
1        3.742586900      0.459957700     -0.884313400
1        3.742642700      0.460090400      0.884275500
1        3.731630100     -1.075020200      0.000118200
