# Supplementary material for: Photochemical Conversion of Indazoles into Benzimidazoles
Source: Angew Chem Int Ed Engl. 2025 Jun 10;64(29):e202423804. doi: 10.1002/anie.202423804 (PMC12258657; doi:10.1002/anie.202423804)
Supplement: Supplementary file 2 — Supporting Information [file ANIE-64-e202423804-s001.zip › Computational Data/CX/1b@CX2.xyz]

6       -0.819809600      1.406522300      0.330679400
6        0.125968700      0.412161500      0.196361800
6       -0.191014900     -0.914867500     -0.128076900
6       -1.517902000     -1.293008000     -0.323078700
6       -2.493168500     -0.290525100     -0.166854100
6       -2.169588200      1.029237600      0.160354500
6        1.605871200      0.305911600      0.185541600
7        0.994675300     -1.628744900     -0.291201300
7        1.962189600     -0.848705700      0.741387100
1       -0.553204000      2.434428500      0.540727000
1       -1.790223300     -2.300411100     -0.604940800
1       -3.534102500     -0.552477400     -0.309205800
1       -2.953895600      1.765343900      0.268023100
1        2.906184900     -1.116059600      0.504086100
6        2.504400100      1.241025600     -0.552514000
1        2.399356900      2.241577100     -0.126529800
1        3.549511600      0.940479400     -0.493171500
1        2.199415500      1.299368800     -1.598937800
