# Supplementary material for: Photochemical Conversion of Indazoles into Benzimidazoles
Source: Angew Chem Int Ed Engl. 2025 Jun 10;64(29):e202423804. doi: 10.1002/anie.202423804 (PMC12258657; doi:10.1002/anie.202423804)
Supplement: Supplementary file 2 — Supporting Information [file ANIE-64-e202423804-s001.zip › Computational Data/CX/1b@S0.xyz]

6        0.700213500     -1.543255300     -0.004341200
6       -0.179422200     -0.414535500      0.018094800
6        0.350948800      0.909868000      0.029389100
6        1.764130400      1.129884200      0.018667300
6        2.584037900      0.029051300     -0.002782400
6        2.052783800     -1.309436400     -0.014254600
6       -1.560417400     -0.236171600      0.034004200
7       -1.731284300      1.106673300      0.052081600
7       -0.618043500      1.824939700      0.050320700
1        0.312476000     -2.553197500     -0.013330300
1        2.159075500      2.135806500      0.027361900
1        3.658061900      0.160004800     -0.011418600
1        2.743634700     -2.141877800     -0.031137600
1       -2.606500100      1.584910000      0.067105600
6       -2.707771100     -1.199075200      0.028559800
1       -2.652345600     -1.880152700      0.878662300
1       -3.660161100     -0.670087500      0.088616700
1       -2.716410000     -1.797392400     -0.883618100
