# Supplementary material for: Photochemical Conversion of Indazoles into Benzimidazoles
Source: Angew Chem Int Ed Engl. 2025 Jun 10;64(29):e202423804. doi: 10.1002/anie.202423804 (PMC12258657; doi:10.1002/anie.202423804)
Supplement: Supplementary file 2 — Supporting Information [file ANIE-64-e202423804-s001.zip › Computational Data/CX/53@CX4.xyz]

6       -1.397595100      1.389780700     -0.050324700
6       -0.295434200      0.567355700      0.090407200
6       -0.378869700     -0.829523700      0.149052800
6       -1.614462700     -1.461305300      0.093042700
6       -2.749430300     -0.633378100     -0.041319500
6       -2.656581800      0.760114600     -0.107916200
6        1.170011000      0.717806400      0.168244400
7        1.683940100     -0.141224600      1.013720500
7        0.915879200     -1.352881700      0.201202900
1       -1.307455500      2.465773300     -0.122638900
1       -1.709147400     -2.537941700      0.108044900
1       -3.726372800     -1.096093900     -0.099159900
1       -3.553523600      1.353930300     -0.215004900
6        3.116391100     -0.366391300      0.990848400
1        3.587764100      0.426385400      1.571673600
1        3.316138700     -1.320458500      1.468787700
1        3.524232100     -0.379369700     -0.022276200
1        1.771690900      1.318462600     -0.509563600
