# Supplementary material for: Photochemical Conversion of Indazoles into Benzimidazoles
Source: Angew Chem Int Ed Engl. 2025 Jun 10;64(29):e202423804. doi: 10.1002/anie.202423804 (PMC12258657; doi:10.1002/anie.202423804)
Supplement: Supplementary file 2 — Supporting Information [file ANIE-64-e202423804-s001.zip › Computational Data/CX/53@S0.xyz]

6        1.473056500      1.425773800      0.000020200
6        0.209764100      0.763967700      0.000029800
6        0.144130600     -0.660305000      0.000008600
6        1.338300100     -1.440643000     -0.000033000
6        2.541461000     -0.780187200     -0.000006300
6        2.611332400      0.657248600      0.000036900
6       -1.124821100      1.158520000      0.000046000
7       -1.849009300      0.016385900      0.000053000
7       -1.118018900     -1.090636000      0.000029100
1        1.535074000      2.505925700     -0.000121400
1        1.283948800     -2.520212200     -0.000000900
1        3.464267000     -1.345047900     -0.000109900
1        3.583291400      1.132088500      0.000056300
6       -3.290098900     -0.098403500     -0.000014900
1       -3.617746400     -0.637555900      0.886550900
1       -3.725158300      0.898040700      0.000318900
1       -3.617738300     -0.636956000     -0.886952400
1       -1.595874700      2.125393000      0.000058100
