# Supplementary material for: Photochemical Conversion of Indazoles into Benzimidazoles
Source: Angew Chem Int Ed Engl. 2025 Jun 10;64(29):e202423804. doi: 10.1002/anie.202423804 (PMC12258657; doi:10.1002/anie.202423804)
Supplement: Supplementary file 2 — Supporting Information [file ANIE-64-e202423804-s001.zip › Computational Data/CX/53a@CX5.xyz]

6        0.878407800     -1.575624400     -0.119188900
6       -0.156599100     -0.633425100     -0.104643400
6        0.073243700      0.805794100     -0.069910700
6        1.421210600      1.257416600      0.126992400
6        2.408800600      0.308431200      0.222485000
6        2.163194700     -1.100305400      0.082761900
6       -1.514945600      0.371412000     -0.996400500
7       -1.600835700     -0.815715700     -0.255354700
7       -1.051266000      1.490563800     -0.358468500
1        0.668919000     -2.631093400     -0.227064900
1        1.636662400      2.315139600      0.182789900
1        3.426427200      0.632394700      0.403192300
1        2.997985800     -1.785596900      0.122500300
6       -2.346485800     -0.761130800      1.005422100
1       -3.413006300     -0.753326100      0.779647800
1       -2.122938800     -1.666711300      1.565160900
1       -2.100950900      0.111825800      1.611410800
1       -1.402331400      0.256960200     -2.073312500
