# Supplementary material for: Photochemical Conversion of Indazoles into Benzimidazoles
Source: Angew Chem Int Ed Engl. 2025 Jun 10;64(29):e202423804. doi: 10.1002/anie.202423804 (PMC12258657; doi:10.1002/anie.202423804)
Supplement: Supplementary file 2 — Supporting Information [file ANIE-64-e202423804-s001.zip › Computational Data/CX/53a@S0.xyz]

6       -0.659329300     -1.492527900      0.000022900
6        0.162098300     -0.357865500     -0.000014800
6       -0.363192400      0.946700400     -0.000023100
6       -1.751974000      1.148479100     -0.000012400
6       -2.576516800      0.028250300     -0.000032200
6       -2.035536000     -1.277227600     -0.000026400
6        1.746759500      1.155175900     -0.000025900
7        1.527862700     -0.200556700     -0.000018400
7        0.662146600      1.873235900     -0.000023900
1       -0.253512600     -2.494950900      0.000031300
1       -2.157703400      2.150233500     -0.000005600
1       -3.650989500      0.153042900     -0.000007400
1       -2.704537100     -2.127339200      0.000082200
6        2.527089300     -1.239866800     -0.000014600
1        2.438572400     -1.867640500      0.887617400
1        2.438357900     -1.867831300     -0.887489100
1        3.513745000     -0.781203900     -0.000188100
1        2.748337400      1.555232100     -0.000032900
