# Supplementary material for: Photochemical Conversion of Indazoles into Benzimidazoles
Source: Angew Chem Int Ed Engl. 2025 Jun 10;64(29):e202423804. doi: 10.1002/anie.202423804 (PMC12258657; doi:10.1002/anie.202423804)
Supplement: Supplementary file 2 — Supporting Information [file ANIE-64-e202423804-s001.zip › Computational Data/ES Proton Transfer Path/1b + HFIP @ S1 - 1.16A.xyz]

6        4.648225000      1.042170000      0.064907000
6        3.313057000      0.633118000      0.015282000
6        3.021129000     -0.782917000      0.023114000
6        4.010924000     -1.777434000      0.076678000
6        5.358164000     -1.338026000      0.118611000
6        5.656065000      0.032155000      0.110698000
6        2.048471000      1.289938000     -0.027627000
7        1.065465000      0.382132000     -0.018687000
7        1.681364000     -0.867204000     -0.023525000
1        4.924016000      2.096266000      0.061925000
1        3.751120000     -2.835492000      0.080522000
1        6.165866000     -2.066986000      0.156345000
1        6.700227000      0.347790000      0.135659000
1        1.075643000     -1.682422000     -0.048577000
6        1.716844000      2.734362000     -0.069204000
1        2.254846000      3.236573000     -0.888373000
1        0.635928000      2.858528000     -0.217558000
1        2.011103000      3.233850000      0.869058000
6       -1.955848000      0.219849000      0.104444000
1       -1.570762000      0.311649000      1.148090000
6       -2.214691000     -1.279629000     -0.073572000
9       -1.008026000     -1.929405000     -0.133547000
9       -2.876997000     -1.833434000      0.951404000
9       -2.863797000     -1.581908000     -1.195487000
6       -3.255697000      1.020130000      0.090541000
9       -2.999601000      2.299420000      0.404899000
9       -3.851776000      1.006327000     -1.104432000
9       -4.145082000      0.558946000      0.991754000
8       -1.117493000      0.685743000     -0.856794000
1       -0.003469000      0.513680000     -0.449589000
