# Supplementary material for: Photochemical Conversion of Indazoles into Benzimidazoles
Source: Angew Chem Int Ed Engl. 2025 Jun 10;64(29):e202423804. doi: 10.1002/anie.202423804 (PMC12258657; doi:10.1002/anie.202423804)
Supplement: Supplementary file 2 — Supporting Information [file ANIE-64-e202423804-s001.zip › Computational Data/ES Proton Transfer Path/1b + HFIP @ S1 - 1.17A.xyz]

6        4.648632000      1.041979000      0.076745000
6        3.314601000      0.629859000      0.016164000
6        3.025898000     -0.786403000      0.016547000
6        4.016855000     -1.779361000      0.074197000
6        5.363260000     -1.337138000      0.130063000
6        5.658144000      0.033635000      0.129027000
6        2.048341000      1.283495000     -0.037734000
7        1.067424000      0.374224000     -0.044397000
7        1.686319000     -0.872602000     -0.041185000
1        4.922240000      2.096635000      0.079314000
1        3.759289000     -2.837958000      0.070959000
1        6.172128000     -2.064498000      0.172882000
1        6.701311000      0.351439000      0.165705000
1        1.083148000     -1.689614000     -0.067223000
6        1.714643000      2.727401000     -0.079445000
1        2.251114000      3.229933000     -0.899564000
1        0.633428000      2.850320000     -0.226508000
1        2.010415000      3.227305000      0.858023000
6       -1.956062000      0.224745000      0.108134000
1       -1.565938000      0.314498000      1.149704000
6       -2.214376000     -1.274299000     -0.072855000
9       -1.007754000     -1.922608000     -0.140840000
9       -2.871246000     -1.831205000      0.953892000
9       -2.869041000     -1.573793000     -1.192310000
6       -3.255777000      1.024611000      0.100820000
9       -2.999072000      2.302862000      0.418833000
9       -3.855511000      1.014725000     -1.092310000
9       -4.142123000      0.559930000      1.003197000
8       -1.121993000      0.693541000     -0.856479000
1       -0.015023000      0.512321000     -0.466460000
