# Supplementary material for: Photochemical Conversion of Indazoles into Benzimidazoles
Source: Angew Chem Int Ed Engl. 2025 Jun 10;64(29):e202423804. doi: 10.1002/anie.202423804 (PMC12258657; doi:10.1002/anie.202423804)
Supplement: Supplementary file 2 — Supporting Information [file ANIE-64-e202423804-s001.zip › Computational Data/ES Proton Transfer Path/1b + HFIP @ S1 - 1.18A.xyz]

6        4.649367000      1.041600000      0.084987000
6        3.316051000      0.627580000      0.017129000
6        3.029348000     -0.788776000      0.012943000
6        4.020883000     -1.780809000      0.073774000
6        5.366672000     -1.336847000      0.138679000
6        5.659723000      0.034263000      0.141799000
6        2.048752000      1.279220000     -0.044340000
7        1.068952000      0.369345000     -0.061441000
7        1.689954000     -0.875966000     -0.052485000
1        4.921624000      2.096584000      0.090883000
1        3.764702000     -2.839716000      0.066393000
1        6.176220000     -2.063223000      0.185078000
1        6.702234000      0.353287000      0.186080000
1        1.088540000     -1.694166000     -0.079525000
6        1.714299000      2.722985000     -0.085813000
1        2.250788000      3.226007000     -0.905698000
1        0.633086000      2.845699000     -0.232919000
1        2.010177000      3.222595000      0.851724000
6       -1.955940000      0.227598000      0.110069000
1       -1.561677000      0.316123000      1.149767000
6       -2.214152000     -1.271054000     -0.073139000
9       -1.007735000     -1.918453000     -0.147101000
9       -2.867076000     -1.829914000      0.954928000
9       -2.872995000     -1.568206000     -1.190737000
6       -3.255334000      1.027581000      0.107605000
9       -2.997700000      2.304934000      0.428231000
9       -3.857744000      1.020671000     -1.084137000
9       -4.139390000      0.560496000      1.010845000
8       -1.125065000      0.698555000     -0.857289000
1       -0.025239000      0.512201000     -0.479458000
