# Supplementary material for: Photochemical Conversion of Indazoles into Benzimidazoles
Source: Angew Chem Int Ed Engl. 2025 Jun 10;64(29):e202423804. doi: 10.1002/anie.202423804 (PMC12258657; doi:10.1002/anie.202423804)
Supplement: Supplementary file 2 — Supporting Information [file ANIE-64-e202423804-s001.zip › Computational Data/ES Proton Transfer Path/1b + HFIP @ S1 - 1.19A.xyz]

6        4.650130000      1.041287000      0.092233000
6        3.317488000      0.625554000      0.017874000
6        3.032550000     -0.790880000      0.010026000
6        4.024573000     -1.782105000      0.073987000
6        5.369738000     -1.336578000      0.146621000
6        5.661171000      0.034856000      0.153123000
6        2.049297000      1.275433000     -0.050080000
7        1.070471000      0.365082000     -0.075941000
7        1.693366000     -0.878921000     -0.062229000
1        4.921162000      2.096558000      0.100865000
1        3.769648000     -2.841283000      0.063318000
1        6.179891000     -2.062064000      0.196243000
1        6.703086000      0.354907000      0.203847000
1        1.093678000     -1.698260000     -0.090488000
6        1.714535000      2.719171000     -0.091071000
1        2.251027000      3.222563000     -0.910800000
1        0.633358000      2.842151000     -0.238049000
1        2.010822000      3.218359000      0.846517000
6       -1.955916000      0.229782000      0.111596000
1       -1.557678000      0.317254000      1.149443000
6       -2.214228000     -1.268433000     -0.073697000
9       -1.008257000     -1.915169000     -0.152952000
9       -2.863884000     -1.828827000      0.955512000
9       -2.876894000     -1.563227000     -1.189660000
6       -3.254746000      1.030256000      0.113414000
9       -2.995915000      2.306651000      0.436641000
9       -3.859288000      1.026365000     -1.077182000
9       -4.136974000      0.561102000      1.017196000
8       -1.127858000      0.702663000     -0.858316000
1       -0.034977000      0.512156000     -0.491219000
