# Supplementary material for: Photochemical Conversion of Indazoles into Benzimidazoles
Source: Angew Chem Int Ed Engl. 2025 Jun 10;64(29):e202423804. doi: 10.1002/anie.202423804 (PMC12258657; doi:10.1002/anie.202423804)
Supplement: Supplementary file 2 — Supporting Information [file ANIE-64-e202423804-s001.zip › Computational Data/ES Proton Transfer Path/1b + HFIP @ S1 - 1.21A.xyz]

6        4.652212000      1.040313000      0.105165000
6        3.320569000      0.622390000      0.019730000
6        3.037812000     -0.793926000      0.005774000
6        4.030102000     -1.784365000      0.075305000
6        5.374342000     -1.336972000      0.160661000
6        5.663805000      0.034884000      0.172817000
6        2.051296000      1.270042000     -0.058988000
7        1.073555000      0.359504000     -0.099424000
7        1.699074000     -0.882600000     -0.078539000
1        4.921694000      2.095923000      0.118186000
1        3.776685000     -2.843833000      0.059600000
1        6.185110000     -2.061387000      0.215668000
1        6.704835000      0.356047000      0.234075000
1        1.101787000     -1.703425000     -0.109951000
6        1.716947000      2.714003000     -0.098103000
1        2.253561000      3.218373000     -0.917265000
1        0.635886000      2.838303000     -0.244435000
1        2.014293000      3.211663000      0.839904000
6       -1.955730000      0.232803000      0.112664000
1       -1.550355000      0.319327000      1.147014000
6       -2.214030000     -1.264832000     -0.075264000
9       -1.008629000     -1.910325000     -0.162666000
9       -2.858307000     -1.826986000      0.956074000
9       -2.882634000     -1.556439000     -1.188430000
6       -3.253910000      1.033763000      0.121970000
9       -2.993112000      2.308869000      0.448067000
9       -3.863119000      1.033571000     -1.066120000
9       -4.131982000      0.561589000      1.027840000
8       -1.133006000      0.708871000     -0.862229000
1       -0.053271000      0.513678000     -0.512454000
