# Supplementary material for: Photochemical Conversion of Indazoles into Benzimidazoles
Source: Angew Chem Int Ed Engl. 2025 Jun 10;64(29):e202423804. doi: 10.1002/anie.202423804 (PMC12258657; doi:10.1002/anie.202423804)
Supplement: Supplementary file 2 — Supporting Information [file ANIE-64-e202423804-s001.zip › Computational Data/ES Proton Transfer Path/1b + HFIP @ S1 - 1.22A.xyz]

6        4.653348000      1.039783000      0.110184000
6        3.322215000      0.620563000      0.020705000
6        3.040767000     -0.795785000      0.004945000
6        4.033434000     -1.785594000      0.077072000
6        5.377166000     -1.337024000      0.167019000
6        5.665426000      0.035106000      0.180692000
6        2.052305000      1.266891000     -0.062471000
7        1.075213000      0.356081000     -0.108448000
7        1.702261000     -0.885084000     -0.084220000
1        4.921887000      2.095609000      0.124434000
1        3.780916000     -2.845254000      0.059967000
1        6.188392000     -2.060753000      0.224328000
1        6.706003000      0.357048000      0.245656000
1        1.106134000     -1.706645000     -0.116540000
6        1.717591000      2.710847000     -0.101046000
1        2.254594000      3.215953000     -0.919525000
1        0.636591000      2.835165000     -0.247678000
1        2.014428000      3.207939000      0.837414000
6       -1.955830000      0.234712000      0.113134000
1       -1.547760000      0.320129000      1.146129000
6       -2.214105000     -1.262512000     -0.077212000
9       -1.008771000     -1.907375000     -0.167899000
9       -2.856595000     -1.826173000      0.954168000
9       -2.884458000     -1.551872000     -1.189821000
6       -3.253728000      1.035926000      0.125776000
9       -2.992084000      2.310272000      0.453796000
9       -3.864643000      1.037924000     -1.061388000
9       -4.130180000      0.561975000      1.032070000
8       -1.135133000      0.713008000     -0.863308000
1       -0.061852000      0.514174000     -0.521352000
