# Supplementary material for: Photochemical Conversion of Indazoles into Benzimidazoles
Source: Angew Chem Int Ed Engl. 2025 Jun 10;64(29):e202423804. doi: 10.1002/anie.202423804 (PMC12258657; doi:10.1002/anie.202423804)
Supplement: Supplementary file 2 — Supporting Information [file ANIE-64-e202423804-s001.zip › Computational Data/ES Proton Transfer Path/1b + HFIP @ S1 - 1.23A.xyz]

6        4.654661000      1.039188000      0.115777000
6        3.323903000      0.619332000      0.021521000
6        3.043071000     -0.796917000      0.003570000
6        4.035595000     -1.786609000      0.078408000
6        5.378947000     -1.337521000      0.173617000
6        5.666679000      0.034722000      0.189349000
6        2.053698000      1.264991000     -0.066196000
7        1.076846000      0.354405000     -0.117919000
7        1.704808000     -0.886165000     -0.090758000
1        4.922769000      2.095092000      0.131665000
1        3.783505000     -2.846338000      0.059539000
1        6.190255000     -2.060967000      0.233377000
1        6.706930000      0.356870000      0.258581000
1        1.109612000     -1.708268000     -0.124651000
6        1.719749000      2.709188000     -0.104016000
1        2.256416000      3.214295000     -0.922769000
1        0.638771000      2.834610000     -0.249671000
1        2.017939000      3.205718000      0.834285000
6       -1.955996000      0.235662000      0.113329000
1       -1.544531000      0.320563000      1.144637000
6       -2.213960000     -1.261276000     -0.078602000
9       -1.008815000     -1.905366000     -0.172757000
9       -2.854260000     -1.826028000      0.953410000
9       -2.886652000     -1.548986000     -1.190191000
6       -3.253705000      1.036888000      0.129582000
9       -2.991290000      2.310673000      0.458848000
9       -3.866861000      1.040427000     -1.056361000
9       -4.128042000      0.561437000      1.036927000
8       -1.137919000      0.715873000     -0.865341000
1       -0.070542000      0.515753000     -0.530673000
