# Supplementary material for: Photochemical Conversion of Indazoles into Benzimidazoles
Source: Angew Chem Int Ed Engl. 2025 Jun 10;64(29):e202423804. doi: 10.1002/anie.202423804 (PMC12258657; doi:10.1002/anie.202423804)
Supplement: Supplementary file 2 — Supporting Information [file ANIE-64-e202423804-s001.zip › Computational Data/ES Proton Transfer Path/1b + HFIP @ S1 - 1.24A.xyz]

6        4.655888000      1.038751000      0.120560000
6        3.325481000      0.618233000      0.022450000
6        3.045212000     -0.797941000      0.002964000
6        4.037597000     -1.787531000      0.080126000
6        5.380601000     -1.337885000      0.179527000
6        5.667848000      0.034473000      0.196738000
6        2.054920000      1.263219000     -0.068882000
7        1.078266000      0.352895000     -0.125119000
7        1.707122000     -0.887103000     -0.095357000
1        4.923584000      2.094732000      0.137639000
1        3.785964000     -2.847339000      0.059875000
1        6.192028000     -2.061032000      0.241338000
1        6.707831000      0.356772000      0.269375000
1        1.113114000     -1.709939000     -0.130597000
6        1.722070000      2.707700000     -0.106318000
1        2.259040000      3.212462000     -0.925138000
1        0.641256000      2.834604000     -0.251734000
1        2.021214000      3.203768000      0.831898000
6       -1.956267000      0.236196000      0.113181000
1       -1.541335000      0.320654000      1.142754000
6       -2.213918000     -1.260437000     -0.080216000
9       -1.009323000     -1.903733000     -0.178329000
9       -2.851804000     -1.826158000      0.952797000
9       -2.889709000     -1.546432000     -1.190440000
6       -3.253395000      1.037895000      0.132570000
9       -2.989967000      2.310703000      0.464647000
9       -3.867529000      1.044462000     -1.052736000
9       -4.126721000      0.560455000      1.039663000
8       -1.140441000      0.717977000     -0.867644000
1       -0.078992000      0.517035000     -0.539138000
