# Supplementary material for: Photochemical Conversion of Indazoles into Benzimidazoles
Source: Angew Chem Int Ed Engl. 2025 Jun 10;64(29):e202423804. doi: 10.1002/anie.202423804 (PMC12258657; doi:10.1002/anie.202423804)
Supplement: Supplementary file 2 — Supporting Information [file ANIE-64-e202423804-s001.zip › Computational Data/ES Proton Transfer Path/1b + HFIP @ S1 - 1.25A.xyz]

6        4.657981000      1.037790000      0.125353000
6        3.327727000      0.617199000      0.023619000
6        3.047518000     -0.798771000      0.002355000
6        4.039484000     -1.788578000      0.081569000
6        5.382332000     -1.338976000      0.184930000
6        5.669583000      0.033378000      0.203769000
6        2.057150000      1.262056000     -0.071455000
7        1.080372000      0.352262000     -0.132425000
7        1.709642000     -0.887450000     -0.100268000
1        4.925663000      2.093749000      0.143640000
1        3.787806000     -2.848349000      0.060056000
1        6.193585000     -2.062172000      0.248527000
1        6.709392000      0.355542000      0.279600000
1        1.115884000     -1.710348000     -0.136915000
6        1.725257000      2.706836000     -0.108178000
1        2.260853000      3.211346000     -0.928099000
1        0.644285000      2.834805000     -0.251269000
1        2.026933000      3.202598000      0.829363000
6       -1.957136000      0.237314000      0.113470000
1       -1.540477000      0.321513000      1.142025000
6       -2.213529000     -1.259238000     -0.081679000
9       -1.008387000     -1.901198000     -0.181449000
9       -2.850205000     -1.826339000      0.951056000
9       -2.889702000     -1.544209000     -1.191814000
6       -3.254901000      1.037884000      0.134926000
9       -2.992090000      2.310820000      0.466493000
9       -3.870956000      1.043680000     -1.049395000
9       -4.125950000      0.559311000      1.043396000
8       -1.143238000      0.721570000     -0.868530000
1       -0.087192000      0.519645000     -0.546282000
