# Supplementary material for: Photochemical Conversion of Indazoles into Benzimidazoles
Source: Angew Chem Int Ed Engl. 2025 Jun 10;64(29):e202423804. doi: 10.1002/anie.202423804 (PMC12258657; doi:10.1002/anie.202423804)
Supplement: Supplementary file 2 — Supporting Information [file ANIE-64-e202423804-s001.zip › Computational Data/ES Proton Transfer Path/1b + HFIP @ S1 - 1.26A.xyz]

6        4.659338000      1.037258000      0.129855000
6        3.329430000      0.616068000      0.024495000
6        3.049720000     -0.799826000      0.002046000
6        4.041526000     -1.789542000      0.083732000
6        5.384027000     -1.339439000      0.190953000
6        5.670854000      0.033021000      0.210905000
6        2.058570000      1.260321000     -0.074115000
7        1.081995000      0.350765000     -0.139145000
7        1.712041000     -0.888422000     -0.104430000
1        4.926651000      2.093287000      0.149042000
1        3.790252000     -2.849384000      0.061179000
1        6.195363000     -2.062365000      0.256618000
1        6.710401000      0.355321000      0.289820000
1        1.119323000     -1.711948000     -0.142261000
6        1.727641000      2.705349000     -0.110676000
1        2.263487000      3.209500000     -0.930698000
1        0.646807000      2.834597000     -0.253508000
1        2.030146000      3.200787000      0.826750000
6       -1.957551000      0.238029000      0.113292000
1       -1.537634000      0.321454000      1.140238000
6       -2.213382000     -1.258213000     -0.083875000
9       -1.008563000     -1.899123000     -0.187656000
9       -2.847599000     -1.826830000      0.949522000
9       -2.892348000     -1.541273000     -1.192838000
6       -3.254975000      1.038723000      0.138209000
9       -2.991428000      2.310641000      0.472928000
9       -3.872103000      1.047736000     -1.045429000
9       -4.124852000      0.557688000      1.046314000
8       -1.146050000      0.724413000     -0.870597000
1       -0.095347000      0.521284000     -0.554342000
