# Supplementary material for: Photochemical Conversion of Indazoles into Benzimidazoles
Source: Angew Chem Int Ed Engl. 2025 Jun 10;64(29):e202423804. doi: 10.1002/anie.202423804 (PMC12258657; doi:10.1002/anie.202423804)
Supplement: Supplementary file 2 — Supporting Information [file ANIE-64-e202423804-s001.zip › Computational Data/ES Proton Transfer Path/1b + HFIP @ S1 - 1.27A.xyz]

6        4.661299000      1.036586000      0.134041000
6        3.331628000      0.615073000      0.025493000
6        3.052148000     -0.800694000      0.001968000
6        4.043655000     -1.790480000      0.085847000
6        5.385916000     -1.340149000      0.196526000
6        5.672573000      0.032353000      0.217494000
6        2.060635000      1.258990000     -0.076370000
7        1.084065000      0.349833000     -0.145119000
7        1.714656000     -0.888994000     -0.108110000
1        4.928443000      2.092636000      0.154009000
1        3.792541000     -2.850340000      0.062462000
1        6.197199000     -2.062971000      0.264072000
1        6.711916000      0.354635000      0.299258000
1        1.122603000     -1.712875000     -0.147196000
6        1.730792000      2.704304000     -0.112741000
1        2.265982000      3.207896000     -0.933583000
1        0.649953000      2.834837000     -0.254201000
1        2.035198000      3.199625000      0.824108000
6       -1.958577000      0.238713000      0.113380000
1       -1.536476000      0.321296000      1.139168000
6       -2.213611000     -1.257267000     -0.086164000
9       -1.008860000     -1.897063000     -0.193023000
9       -2.846068000     -1.827562000      0.947298000
9       -2.894320000     -1.538462000     -1.194533000
6       -3.256053000      1.039037000      0.140816000
9       -2.992534000      2.310348000      0.477523000
9       -3.874087000      1.049830000     -1.042276000
9       -4.124667000      0.555895000      1.048842000
8       -1.148907000      0.727606000     -0.871630000
1       -0.103251000      0.523455000     -0.561096000
