# Supplementary material for: Photochemical Conversion of Indazoles into Benzimidazoles
Source: Angew Chem Int Ed Engl. 2025 Jun 10;64(29):e202423804. doi: 10.1002/anie.202423804 (PMC12258657; doi:10.1002/anie.202423804)
Supplement: Supplementary file 2 — Supporting Information [file ANIE-64-e202423804-s001.zip › Computational Data/ES Proton Transfer Path/1b + HFIP @ S1 - 1.28A.xyz]

6        4.663237000      1.035807000      0.138846000
6        3.333837000      0.613927000      0.026961000
6        3.054708000     -0.801728000      0.002011000
6        4.046017000     -1.791509000      0.087861000
6        5.387998000     -1.340904000      0.202076000
6        5.674364000      0.031660000      0.224412000
6        2.062703000      1.257459000     -0.078145000
7        1.086248000      0.348596000     -0.150896000
7        1.717436000     -0.889845000     -0.111835000
1        4.930134000      2.091895000      0.159825000
1        3.795131000     -2.851397000      0.063369000
1        6.199277000     -2.063580000      0.271283000
1        6.713468000      0.354010000      0.309030000
1        1.125997000     -1.714041000     -0.152335000
6        1.733577000      2.702987000     -0.114068000
1        2.267902000      3.206308000     -0.935686000
1        0.652679000      2.834429000     -0.254083000
1        2.039753000      3.198143000      0.822265000
6       -1.959637000      0.239870000      0.112885000
1       -1.535802000      0.322301000      1.137661000
6       -2.213522000     -1.256025000     -0.088105000
9       -1.008573000     -1.894555000     -0.196876000
9       -2.844663000     -1.827395000      0.945450000
9       -2.895217000     -1.536296000     -1.196079000
6       -3.257408000      1.039518000      0.142053000
9       -2.994242000      2.310580000      0.479669000
9       -3.876300000      1.050931000     -1.040535000
9       -4.124721000      0.554845000      1.050336000
8       -1.151615000      0.730799000     -0.873263000
1       -0.110924000      0.525508000     -0.567888000
