# Supplementary material for: Photochemical Conversion of Indazoles into Benzimidazoles
Source: Angew Chem Int Ed Engl. 2025 Jun 10;64(29):e202423804. doi: 10.1002/anie.202423804 (PMC12258657; doi:10.1002/anie.202423804)
Supplement: Supplementary file 2 — Supporting Information [file ANIE-64-e202423804-s001.zip › Computational Data/ES Proton Transfer Path/1b + HFIP @ S1 - 1.29A.xyz]

6        4.665362000      1.035153000      0.142864000
6        3.336177000      0.613021000      0.028172000
6        3.057203000     -0.802504000      0.002373000
6        4.048192000     -1.792387000      0.090216000
6        5.389961000     -1.341609000      0.207490000
6        5.676218000      0.030977000      0.230653000
6        2.064960000      1.256286000     -0.079751000
7        1.088429000      0.347853000     -0.155578000
7        1.720106000     -0.890300000     -0.114606000
1        4.932128000      2.091254000      0.164480000
1        3.797408000     -2.852281000      0.065082000
1        6.201154000     -2.064221000      0.278452000
1        6.715135000      0.353282000      0.317822000
1        1.129255000     -1.714799000     -0.156330000
6        1.736932000      2.702100000     -0.115447000
1        2.270927000      3.204983000     -0.937589000
1        0.656084000      2.834802000     -0.254534000
1        2.044540000      3.197060000      0.820501000
6       -1.960854000      0.240375000      0.112409000
1       -1.535079000      0.322336000      1.136108000
6       -2.214026000     -1.255306000     -0.090463000
9       -1.009267000     -1.892845000     -0.202447000
9       -2.843173000     -1.827983000      0.943534000
9       -2.897813000     -1.534024000     -1.197557000
6       -3.258639000      1.039777000      0.143531000
9       -2.995612000      2.310143000      0.483537000
9       -3.877751000      1.053252000     -1.038833000
9       -4.125247000      0.552912000      1.051202000
8       -1.154455000      0.733499000     -0.874755000
1       -0.118360000      0.527704000     -0.574400000
