# Supplementary material for: Photochemical Conversion of Indazoles into Benzimidazoles
Source: Angew Chem Int Ed Engl. 2025 Jun 10;64(29):e202423804. doi: 10.1002/anie.202423804 (PMC12258657; doi:10.1002/anie.202423804)
Supplement: Supplementary file 2 — Supporting Information [file ANIE-64-e202423804-s001.zip › Computational Data/ES Proton Transfer Path/1b + HFIP @ S1 - 1.2A.xyz]

6        4.639037000      1.044551000      0.143972000
6        3.317123000      0.610148000      0.003019000
6        3.054248000     -0.809571000     -0.036240000
6        4.056194000     -1.787821000      0.062470000
6        5.390228000     -1.323876000      0.205331000
6        5.660428000      0.051669000      0.242447000
6        2.043342000      1.242424000     -0.117810000
7        1.083016000      0.318763000     -0.212249000
7        1.720714000     -0.914944000     -0.174740000
1        4.893271000      2.103414000      0.179053000
1        3.817925000     -2.850298000      0.026455000
1        6.207818000     -2.038246000      0.285084000
1        6.693654000      0.385851000      0.349278000
1        1.134192000     -1.742606000     -0.219000000
6        1.687547000      2.681503000     -0.147459000
1        2.199668000      3.194373000     -0.977411000
1        0.601963000      2.788776000     -0.272752000
1        1.999067000      3.181334000      0.784348000
6       -1.955848000      0.256956000      0.138811000
1       -1.541283000      0.323407000      1.171513000
6       -2.212116000     -1.237587000     -0.075695000
9       -1.005273000     -1.877365000     -0.186653000
9       -2.845062000     -1.821649000      0.950244000
9       -2.889225000     -1.510495000     -1.188380000
6       -3.257178000      1.052377000      0.179608000
9       -2.997138000      2.323017000      0.522879000
9       -3.884037000      1.069077000     -0.999244000
9       -4.120606000      0.562022000      1.090467000
8       -1.148438000      0.754672000     -0.837171000
1       -0.053967000      0.492193000     -0.554579000
