# Supplementary material for: Photochemical Conversion of Indazoles into Benzimidazoles
Source: Angew Chem Int Ed Engl. 2025 Jun 10;64(29):e202423804. doi: 10.1002/anie.202423804 (PMC12258657; doi:10.1002/anie.202423804)
Supplement: Supplementary file 2 — Supporting Information [file ANIE-64-e202423804-s001.zip › Computational Data/ES Proton Transfer Path/1b + HFIP @ S1 - 1.3A.xyz]

6        4.678680000      1.029117000      0.138302000
6        3.341615000      0.630000000      0.033693000
6        3.037421000     -0.780161000      0.012292000
6        4.011371000     -1.787239000      0.096462000
6        5.361549000     -1.359789000      0.204166000
6        5.672237000      0.007412000      0.222091000
6        2.081062000      1.295237000     -0.067042000
7        1.087274000      0.404923000     -0.134922000
7        1.698549000     -0.844479000     -0.096754000
1        4.964212000      2.080406000      0.154376000
1        3.741710000     -2.842573000      0.076013000
1        6.160290000     -2.096482000      0.271952000
1        6.717268000      0.311490000      0.301584000
1        1.092722000     -1.658243000     -0.140646000
6        1.783000000      2.747448000     -0.103979000
1        2.310863000      3.234513000     -0.939670000
1        0.703235000      2.904823000     -0.223495000
1        2.119771000      3.241006000      0.822500000
6       -1.961854000      0.213284000      0.101637000
1       -1.532064000      0.305311000      1.122407000
6       -2.204419000     -1.285009000     -0.093132000
9       -0.995217000     -1.915798000     -0.201163000
9       -2.830013000     -1.856493000      0.943528000
9       -2.885466000     -1.574094000     -1.198933000
6       -3.266758000      1.001900000      0.132798000
9       -3.013503000      2.277360000      0.459610000
9       -3.892194000      0.998672000     -1.046460000
9       -4.124324000      0.515323000      1.049343000
8       -1.162230000      0.706764000     -0.891251000
1       -0.126847000      0.570094000     -0.569235000
