# Supplementary material for: Photochemical Conversion of Indazoles into Benzimidazoles
Source: Angew Chem Int Ed Engl. 2025 Jun 10;64(29):e202423804. doi: 10.1002/anie.202423804 (PMC12258657; doi:10.1002/anie.202423804)
Supplement: Supplementary file 2 — Supporting Information [file ANIE-64-e202423804-s001.zip › Computational Data/ES Proton Transfer Path/1b + HFIP @ S1 - 1.4A.xyz]

6        4.704983000      1.015295000      0.178127000
6        3.367556000      0.624731000      0.039300000
6        3.053388000     -0.781653000      0.010757000
6        4.015731000     -1.797043000      0.121529000
6        5.366396000     -1.379128000      0.265351000
6        5.687160000     -0.014214000      0.290272000
6        2.112781000      1.298094000     -0.095886000
7        1.112272000      0.419122000     -0.195846000
7        1.716830000     -0.832800000     -0.135276000
1        4.998013000      2.064373000      0.200266000
1        3.738817000     -2.850368000      0.095253000
1        6.157657000     -2.121522000      0.355809000
1        6.732193000      0.281140000      0.398662000
1        1.110093000     -1.644785000     -0.190132000
6        1.835841000      2.754621000     -0.134836000
1        2.373631000      3.233465000     -0.969196000
1        0.759298000      2.930489000     -0.256523000
1        2.178415000      3.243500000      0.791907000
6       -1.975343000      0.217871000      0.098325000
1       -1.516655000      0.305662000      1.104394000
6       -2.198822000     -1.279792000     -0.116050000
9       -0.983918000     -1.892414000     -0.243762000
9       -2.809176000     -1.870265000      0.917820000
9       -2.885619000     -1.558840000     -1.220396000
6       -3.289615000      0.987858000      0.169306000
9       -3.045094000      2.263977000      0.497593000
9       -3.945272000      0.982008000     -0.993252000
9       -4.113493000      0.481786000      1.104458000
8       -1.208894000      0.740740000     -0.912223000
1       -0.202532000      0.605473000     -0.639201000
