# Supplementary material for: Photochemical Conversion of Indazoles into Benzimidazoles
Source: Angew Chem Int Ed Engl. 2025 Jun 10;64(29):e202423804. doi: 10.1002/anie.202423804 (PMC12258657; doi:10.1002/anie.202423804)
Supplement: Supplementary file 2 — Supporting Information [file ANIE-64-e202423804-s001.zip › Computational Data/ES Proton Transfer Path/1b + HFIP @ S1 - 1.5A.xyz]

6        4.718925000      1.003481000      0.229816000
6        3.384976000      0.624350000      0.031918000
6        3.057701000     -0.778062000      0.002337000
6        4.001625000     -1.803102000      0.167897000
6        5.348578000     -1.397161000      0.372934000
6        5.682579000     -0.035325000      0.400038000
6        2.142410000      1.308127000     -0.163957000
7        1.137554000      0.440524000     -0.303044000
7        1.728100000     -0.815152000     -0.203214000
1        5.021669000      2.049660000      0.256508000
1        3.714518000     -2.853625000      0.139356000
1        6.126614000     -2.146577000      0.509014000
1        6.724327000      0.249721000      0.557229000
1        1.117257000     -1.622519000     -0.273841000
6        1.888086000      2.768225000     -0.223560000
1        2.419957000      3.224248000     -1.074837000
1        0.813237000      2.961355000     -0.333317000
1        2.253701000      3.267195000      0.688472000
6       -1.968347000      0.213711000      0.090735000
1       -1.443503000      0.273994000      1.064281000
6       -2.187986000     -1.277189000     -0.167125000
9       -0.973597000     -1.876904000     -0.342195000
9       -2.772972000     -1.902091000      0.860463000
9       -2.897213000     -1.522342000     -1.264605000
6       -3.282117000      0.963035000      0.275919000
9       -3.032569000      2.238675000      0.596950000
9       -4.030858000      0.956399000     -0.829118000
9       -4.013812000      0.430769000      1.270681000
8       -1.274351000      0.784887000     -0.950412000
1       -0.279183000      0.651729000     -0.748296000
