# Supplementary material for: Photochemical Conversion of Indazoles into Benzimidazoles
Source: Angew Chem Int Ed Engl. 2025 Jun 10;64(29):e202423804. doi: 10.1002/anie.202423804 (PMC12258657; doi:10.1002/anie.202423804)
Supplement: Supplementary file 2 — Supporting Information [file ANIE-64-e202423804-s001.zip › Computational Data/ES Proton Transfer Path/1b + HFIP @ S1 - 1.6A.xyz]

6        4.747094000      0.989955000      0.257271000
6        3.413286000      0.615644000      0.046556000
6        3.080839000     -0.784676000      0.012285000
6        4.018241000     -1.814285000      0.185136000
6        5.365276000     -1.413622000      0.403023000
6        5.704476000     -0.053221000      0.434955000
6        2.174215000      1.303925000     -0.160805000
7        1.166438000      0.442185000     -0.311671000
7        1.752669000     -0.814678000     -0.206787000
1        5.053680000      2.034896000      0.287676000
1        3.726947000     -2.863544000      0.152987000
1        6.139142000     -2.166211000      0.545391000
1        6.745999000      0.227115000      0.602150000
1        1.141029000     -1.620759000     -0.282535000
6        1.929936000      2.765805000     -0.219316000
1        2.476446000      3.221286000     -1.061593000
1        0.858100000      2.967245000     -0.342654000
1        2.286293000      3.259861000      0.699095000
6       -1.987777000      0.226984000      0.075523000
1       -1.446533000      0.301014000      1.037688000
6       -2.187568000     -1.266884000     -0.178265000
9       -0.967818000     -1.848645000     -0.364345000
9       -2.754926000     -1.896039000      0.856593000
9       -2.904835000     -1.522353000     -1.268102000
6       -3.308667000      0.959073000      0.274759000
9       -3.072674000      2.238202000      0.590571000
9       -4.069665000      0.939654000     -0.821403000
9       -4.018957000      0.417251000      1.278948000
8       -1.319558000      0.809664000     -0.980285000
1       -0.337140000      0.677853000     -0.805345000
