# Supplementary material for: Photochemical Conversion of Indazoles into Benzimidazoles
Source: Angew Chem Int Ed Engl. 2025 Jun 10;64(29):e202423804. doi: 10.1002/anie.202423804 (PMC12258657; doi:10.1002/anie.202423804)
Supplement: Supplementary file 2 — Supporting Information [file ANIE-64-e202423804-s001.zip › Computational Data/ES Proton Transfer Path/1b + HFIP @ S1 - 1.7A.xyz]

6        4.736883000      0.978056000      0.331429000
6        3.412552000      0.612327000      0.054510000
6        3.072970000     -0.785282000      0.001674000
6        3.993408000     -1.821729000      0.218504000
6        5.330962000     -1.430040000      0.502784000
6        5.677180000     -0.071907000      0.553827000
6        2.188093000      1.308768000     -0.208887000
7        1.182832000      0.455315000     -0.411582000
7        1.756260000     -0.804862000     -0.281148000
1        5.048067000      2.020949000      0.379945000
1        3.696843000     -2.868935000      0.171359000
1        6.092126000     -2.187862000      0.681265000
1        6.711091000      0.201047000      0.772697000
1        1.144002000     -1.607811000     -0.382018000
6        1.957927000      2.772905000     -0.270727000
1        2.525300000      3.225267000     -1.100954000
1        0.890717000      2.984395000     -0.415836000
1        2.299344000      3.262767000      0.655434000
6       -1.954007000      0.227962000      0.034020000
1       -1.327969000      0.300132000      0.942156000
6       -2.161243000     -1.266301000     -0.214187000
9       -0.979996000     -1.813351000     -0.615169000
9       -2.530923000     -1.922025000      0.892367000
9       -3.050846000     -1.523452000     -1.169535000
6       -3.257047000      0.947446000      0.353556000
9       -2.998235000      2.210890000      0.712752000
9       -4.088581000      0.978259000     -0.688768000
9       -3.897519000      0.356269000      1.375923000
8       -1.384766000      0.831234000     -1.070397000
1       -0.402758000      0.714921000     -0.967018000
