# Supplementary material for: Photochemical Conversion of Indazoles into Benzimidazoles
Source: Angew Chem Int Ed Engl. 2025 Jun 10;64(29):e202423804. doi: 10.1002/anie.202423804 (PMC12258657; doi:10.1002/anie.202423804)
Supplement: Supplementary file 2 — Supporting Information [file ANIE-64-e202423804-s001.zip › Computational Data/ES Proton Transfer Path/1b + HFIP @ S1.xyz]

6        4.742975000      0.973839000      0.339199000
6        3.418911000      0.607576000      0.061201000
6        3.079947000     -0.790164000      0.006639000
6        4.000491000     -1.826530000      0.223846000
6        5.337599000     -1.434257000      0.509544000
6        5.683268000     -0.075986000      0.561820000
6        2.194067000      1.303368000     -0.203431000
7        1.189472000      0.449979000     -0.408437000
7        1.763674000     -0.809767000     -0.278326000
1        5.053915000      2.016782000      0.387691000
1        3.704412000     -2.873845000      0.176456000
1        6.098855000     -2.191927000      0.688322000
1        6.716889000      0.197225000      0.781778000
1        1.153087000     -1.613108000     -0.385678000
6        1.963520000      2.767592000     -0.264290000
1        2.526043000      3.219458000     -1.098138000
1        0.895548000      2.978920000     -0.404102000
1        2.309983000      3.257819000      0.659715000
6       -1.957653000      0.236865000      0.026050000
1       -1.328071000      0.315197000      0.930948000
6       -2.157113000     -1.259557000     -0.216322000
9       -0.977605000     -1.797806000     -0.632317000
9       -2.506330000     -1.914514000      0.897165000
9       -3.058150000     -1.526335000     -1.158331000
6       -3.263297000      0.950020000      0.348719000
9       -3.009583000      2.213721000      0.710778000
9       -4.096020000      0.979736000     -0.692474000
9       -3.899533000      0.353225000      1.370373000
8       -1.396945000      0.840885000     -1.082972000
1       -0.417213000      0.722928000     -0.987713000
