# Supplementary material for: Photochemical Conversion of Indazoles into Benzimidazoles
Source: Angew Chem Int Ed Engl. 2025 Jun 10;64(29):e202423804. doi: 10.1002/anie.202423804 (PMC12258657; doi:10.1002/anie.202423804)
Supplement: Supplementary file 2 — Supporting Information [file ANIE-64-e202423804-s001.zip › Computational Data/ES Stability and Basicity/1 + HFIP @ S0.xyz]

6        4.720135000      0.959698000      0.394188000
6        3.413491000      0.580224000      0.037605000
6        3.078436000     -0.786872000     -0.045635000
6        4.013027000     -1.801204000      0.221202000
6        5.285191000     -1.399188000      0.572113000
6        5.641063000     -0.032155000      0.658074000
6        2.204921000      1.276643000     -0.286882000
7        1.248156000      0.408063000     -0.540860000
7        1.766557000     -0.831957000     -0.404563000
1        4.996503000      2.013306000      0.460590000
1        3.745586000     -2.856514000      0.156610000
1        6.040680000     -2.156007000      0.790428000
1        6.661149000      0.233220000      0.938643000
1        1.156463000     -1.628874000     -0.527092000
6        1.949747000      2.744400000     -0.355978000
1        2.519817000      3.208926000     -1.175183000
1        0.881191000      2.930529000     -0.525731000
1        2.249009000      3.241811000      0.578756000
6       -1.926328000      0.228211000      0.060833000
1       -1.272813000      0.253409000      0.952062000
6       -2.172151000     -1.251136000     -0.237409000
9       -1.016451000     -1.807114000     -0.689859000
9       -2.527597000     -1.938640000      0.854740000
9       -3.093494000     -1.450872000     -1.177042000
6       -3.205869000      0.959999000      0.446959000
9       -2.910576000      2.197333000      0.863626000
9       -4.057519000      1.062414000     -0.573901000
9       -3.839169000      0.333078000      1.452841000
8       -1.381921000      0.863636000     -1.039157000
1       -0.402095000      0.716971000     -0.992262000
