# Supplementary material for: Photochemical Conversion of Indazoles into Benzimidazoles
Source: Angew Chem Int Ed Engl. 2025 Jun 10;64(29):e202423804. doi: 10.1002/anie.202423804 (PMC12258657; doi:10.1002/anie.202423804)
Supplement: Supplementary file 2 — Supporting Information [file ANIE-64-e202423804-s001.zip › Computational Data/ES Stability and Basicity/1@S0.xyz]

6        4.718652000      0.958651000      0.373871000
6        3.400940000      0.579912000      0.068354000
6        3.064250000     -0.787090000      0.007144000
6        4.007226000     -1.799167000      0.244223000
6        5.294521000     -1.397667000      0.543775000
6        5.651963000     -0.031972000      0.608596000
6        2.176300000      1.269543000     -0.226945000
7        1.204660000      0.410903000     -0.443419000
7        1.737665000     -0.824779000     -0.304440000
1        4.998231000      2.012664000      0.424198000
1        3.738155000     -2.855421000      0.195805000
1        6.057590000     -2.154139000      0.736287000
1        6.681929000      0.236323000      0.848241000
1        1.146833000     -1.633261000     -0.428883000
6        1.941441000      2.740979000     -0.299903000
1        2.548449000      3.204077000     -1.093708000
1        0.883051000      2.938068000     -0.511804000
1        2.207893000      3.235269000      0.647363000
