# Supplementary material for: Photochemical Conversion of Indazoles into Benzimidazoles
Source: Angew Chem Int Ed Engl. 2025 Jun 10;64(29):e202423804. doi: 10.1002/anie.202423804 (PMC12258657; doi:10.1002/anie.202423804)
Supplement: Supplementary file 2 — Supporting Information [file ANIE-64-e202423804-s001.zip › Computational Data/ES Stability and Basicity/1@S1.xyz]

6        4.709428000      0.988970000      0.368078000
6        3.392234000      0.600881000      0.066450000
6        3.072897000     -0.791844000      0.011525000
6        3.992662000     -1.822952000      0.242512000
6        5.324676000     -1.412033000      0.550932000
6        5.653803000     -0.052404000      0.608067000
6        2.154877000      1.276802000     -0.230733000
7        1.157188000      0.421650000     -0.453930000
7        1.754830000     -0.816064000     -0.298823000
1        5.006851000      2.035532000      0.420051000
1        3.708592000     -2.873487000      0.191786000
1        6.091926000     -2.160595000      0.744088000
1        6.681449000      0.229558000      0.846776000
1        1.178051000     -1.639616000     -0.425107000
6        1.931066000      2.740738000     -0.300598000
1        2.562420000      3.196070000     -1.082003000
1        0.878709000      2.957186000     -0.521053000
1        2.208090000      3.224501000      0.650738000
