# Supplementary material for: Photochemical Conversion of Indazoles into Benzimidazoles
Source: Angew Chem Int Ed Engl. 2025 Jun 10;64(29):e202423804. doi: 10.1002/anie.202423804 (PMC12258657; doi:10.1002/anie.202423804)
Supplement: Supplementary file 2 — Supporting Information [file ANIE-64-e202423804-s001.zip › Computational Data/ES Stability and Basicity/1b + HFIP @ S0.xyz]

6        5.029750000      1.118110000      0.132392000
6        3.706231000      0.607227000      0.117861000
6        3.477668000     -0.798104000      0.057813000
6        4.565453000     -1.708059000      0.009081000
6        5.830037000     -1.184339000      0.026023000
6        6.065620000      0.223729000      0.087714000
6        2.425062000      1.177889000      0.156815000
7        1.577774000      0.136739000      0.118195000
7        2.160927000     -1.070312000      0.060167000
1        5.216153000      2.192365000      0.179132000
1        4.384027000     -2.782226000     -0.037826000
1        6.689639000     -1.856181000     -0.008217000
1        7.095207000      0.584429000      0.099302000
1        0.563537000      0.173462000      0.157581000
6        1.970608000      2.594594000      0.226450000
1        2.306443000      3.159853000     -0.656052000
1        0.874816000      2.661428000      0.273620000
1        2.380266000      3.095558000      1.116267000
6       -0.062833000     -3.078944000      1.178086000
1        0.636336000     -2.595402000      1.883365000
6       -0.270938000     -4.500366000      1.687665000
9        0.908708000     -5.128617000      1.759371000
9       -0.809179000     -4.502991000      2.919379000
9       -1.068273000     -5.214169000      0.890903000
6       -1.345986000     -2.250737000      1.225897000
9       -1.106933000     -1.030865000      0.667767000
9       -2.352434000     -2.795701000      0.547392000
9       -1.760013000     -2.023220000      2.478333000
8        0.423949000     -3.137811000     -0.113369000
1        1.128512000     -2.441672000     -0.178586000
