# Supplementary material for: Photochemical Conversion of Indazoles into Benzimidazoles
Source: Angew Chem Int Ed Engl. 2025 Jun 10;64(29):e202423804. doi: 10.1002/anie.202423804 (PMC12258657; doi:10.1002/anie.202423804)
Supplement: Supplementary file 2 — Supporting Information [file ANIE-64-e202423804-s001.zip › Computational Data/ES Stability and Basicity/1b + HFIP @ S1.xyz]

6        4.926534000      1.010512000      0.349684000
6        3.607638000      0.611541000      0.113199000
6        3.305141000     -0.777675000     -0.092162000
6        4.311619000     -1.760824000     -0.063187000
6        5.644947000     -1.333858000      0.169504000
6        5.941719000      0.007557000      0.368563000
6        2.366372000      1.269526000      0.027873000
7        1.430433000      0.323893000     -0.327238000
7        1.994634000     -0.948904000     -0.294576000
1        5.184861000      2.055859000      0.523528000
1        4.060706000     -2.810197000     -0.217887000
1        6.445419000     -2.073605000      0.191382000
1        6.973534000      0.312305000      0.548463000
1        0.451972000      0.368594000     -0.038414000
6        2.004978000      2.691205000      0.199231000
1        1.775564000      3.165061000     -0.772794000
1        1.100370000      2.799817000      0.822983000
1        2.823360000      3.251172000      0.668904000
6        0.097375000     -3.063841000      1.134494000
1        0.846880000     -2.533410000      1.749273000
6       -0.022093000     -4.465708000      1.718028000
9        1.185209000     -5.043968000      1.750865000
9       -0.491529000     -4.434956000      2.976693000
9       -0.831030000     -5.242680000      0.997227000
6       -1.196267000     -2.261615000      1.266534000
9       -1.038986000     -1.063898000      0.640718000
9       -2.243311000     -2.858833000      0.703224000
9       -1.502331000     -1.989364000      2.541156000
8        0.460328000     -3.182227000     -0.193564000
1        1.026090000     -2.395815000     -0.399184000
