# Supplementary material for: Photochemical Conversion of Indazoles into Benzimidazoles
Source: Angew Chem Int Ed Engl. 2025 Jun 10;64(29):e202423804. doi: 10.1002/anie.202423804 (PMC12258657; doi:10.1002/anie.202423804)
Supplement: Supplementary file 2 — Supporting Information [file ANIE-64-e202423804-s001.zip › Computational Data/ES Stability and Basicity/1H@S0.xyz]

6        4.712092973      0.974237966      0.373727471
6        3.388390365      0.581720512      0.066244240
6        3.052417187     -0.790683285      0.004207391
6        3.994189725     -1.805136908      0.240610273
6        5.272028221     -1.388877066      0.538432740
6        5.632947785     -0.015612862      0.604995632
6        2.204715498      1.299488229     -0.219632436
7        1.252086328      0.391676696     -0.432406967
7        1.729745100     -0.868095815     -0.306808048
1        4.987218571      2.027891485      0.423752305
1        3.729901868     -2.861073363      0.192400366
1        6.039196143     -2.140257804      0.731420791
1        6.663323751      0.246354379      0.845280263
1        1.131737927     -1.676012743     -0.432704425
6        1.951004012      2.760394588     -0.297948428
1        2.563544756      3.206127649     -1.095349102
1        0.896261930      2.985126330     -0.501687484
1        2.234523658      3.241943358      0.648976369
1        0.277239613      0.559731026     -0.663624751
