# Supplementary material for: Photochemical Conversion of Indazoles into Benzimidazoles
Source: Angew Chem Int Ed Engl. 2025 Jun 10;64(29):e202423804. doi: 10.1002/anie.202423804 (PMC12258657; doi:10.1002/anie.202423804)
Supplement: Supplementary file 2 — Supporting Information [file ANIE-64-e202423804-s001.zip › Computational Data/ES Stability and Basicity/1H@S1.xyz]

6        4.651980000      0.946014000      0.491095000
6        3.370499000      0.599527000      0.061485000
6        3.063526000     -0.771798000     -0.067389000
6        4.011121000     -1.792616000      0.180362000
6        5.308328000     -1.420395000      0.593741000
6        5.626708000     -0.077389000      0.729730000
6        2.196111000      1.330159000     -0.234655000
7        1.174194000      0.406205000     -0.446873000
7        1.764721000     -0.882416000     -0.456301000
1        4.917734000      1.987406000      0.683923000
1        3.752929000     -2.841970000      0.030442000
1        6.055722000     -2.188569000      0.786802000
1        6.630791000      0.222003000      1.031548000
1        1.159636000     -1.645188000     -0.156684000
6        1.928202000      2.780363000     -0.299418000
1        1.467864000      3.061497000     -1.263209000
1        1.224379000      3.091211000      0.492348000
1        2.852613000      3.359155000     -0.185662000
1        0.555503000      0.565743000     -1.251399000
