# Supplementary material for: Photochemical Conversion of Indazoles into Benzimidazoles
Source: Angew Chem Int Ed Engl. 2025 Jun 10;64(29):e202423804. doi: 10.1002/anie.202423804 (PMC12258657; doi:10.1002/anie.202423804)
Supplement: Supplementary file 2 — Supporting Information [file ANIE-64-e202423804-s001.zip › Computational Data/Reaction Paths/1a.xyz]

6       -1.383367000     -1.426766000      0.000007000
6       -0.186269000     -0.715119000      0.000015000
6       -0.206278000      0.687773000      0.000012000
6       -1.387511000      1.417966000     -0.000010000
6       -2.567148000      0.694255000      0.000023000
6       -2.565366000     -0.707688000      0.000024000
6        1.861061000     -0.085407000      0.000015000
7        1.123107000     -1.166875000     -0.000046000
7        1.117337000      1.054564000     -0.000165000
1       -1.383516000     -2.510223000     -0.000022000
1       -1.386793000      2.500743000     -0.000033000
1       -3.512689000      1.222717000      0.000024000
1       -3.511021000     -1.236018000      0.000022000
1        1.483775000      1.992385000      0.000534000
6        3.344365000     -0.045713000      0.000046000
1        3.715330000      0.479998000     -0.882323000
1        3.715298000      0.480088000      0.882377000
1        3.739592000     -1.059323000      0.000110000
