# Supplementary material for: Photochemical Conversion of Indazoles into Benzimidazoles
Source: Angew Chem Int Ed Engl. 2025 Jun 10;64(29):e202423804. doi: 10.1002/anie.202423804 (PMC12258657; doi:10.1002/anie.202423804)
Supplement: Supplementary file 2 — Supporting Information [file ANIE-64-e202423804-s001.zip › Computational Data/Reaction Paths/1b.xyz]

6       -0.712599000      1.515732000      0.000957000
6        0.152050000      0.399006000      0.000648000
6       -0.371112000     -0.923364000     -0.000818000
6       -1.770230000     -1.137240000     -0.001039000
6       -2.581124000     -0.039123000     -0.000458000
6       -2.058652000      1.285865000      0.000393000
6        1.539346000      0.232470000      0.002306000
7        1.725202000     -1.090597000      0.001233000
7        0.611015000     -1.835805000     -0.000432000
1       -0.315771000      2.524114000      0.001532000
1       -2.175545000     -2.141858000     -0.001305000
1       -3.656702000     -0.171452000     -0.000401000
1       -2.750185000      2.119494000      0.000713000
1        2.622956000     -1.552551000      0.003172000
6        2.652700000      1.214270000     -0.001930000
1        2.549340000      1.915593000      0.827976000
1        3.616313000      0.712370000      0.090138000
1        2.653793000      1.793410000     -0.927782000
