# Supplementary material for: Photochemical Conversion of Indazoles into Benzimidazoles
Source: Angew Chem Int Ed Engl. 2025 Jun 10;64(29):e202423804. doi: 10.1002/anie.202423804 (PMC12258657; doi:10.1002/anie.202423804)
Supplement: Supplementary file 2 — Supporting Information [file ANIE-64-e202423804-s001.zip › Computational Data/Reaction Paths/53.xyz]

6       -1.457694000      1.418760000     -0.000003000
6       -0.213426000      0.749780000     -0.000006000
6       -0.158488000     -0.670995000      0.000003000
6       -1.347922000     -1.435784000      0.000016000
6       -2.535934000     -0.761682000      0.000019000
6       -2.594177000      0.660472000      0.000009000
6        1.125178000      1.138410000     -0.000027000
7        1.843136000      0.012283000     -0.000027000
7        1.111915000     -1.105922000      0.000002000
1       -1.506088000      2.500853000     -0.000014000
1       -1.309214000     -2.518254000      0.000026000
1       -3.465235000     -1.318735000      0.000031000
1       -3.564061000      1.142463000      0.000011000
6        3.286892000     -0.086819000      0.000010000
1        3.614049000     -0.623402000     -0.889644000
1        3.706536000      0.915951000     -0.000302000
1        3.614059000     -0.622853000      0.889994000
1        1.598027000      2.106596000     -0.000049000
