# Supplementary material for: Photochemical Conversion of Indazoles into Benzimidazoles
Source: Angew Chem Int Ed Engl. 2025 Jun 10;64(29):e202423804. doi: 10.1002/anie.202423804 (PMC12258657; doi:10.1002/anie.202423804)
Supplement: Supplementary file 2 — Supporting Information [file ANIE-64-e202423804-s001.zip › Computational Data/Reaction Paths/53a.xyz]

6       -0.648167000     -1.482179000      0.000010000
6        0.156005000     -0.347298000     -0.000007000
6       -0.370858000      0.953606000     -0.000006000
6       -1.752286000      1.143555000      0.000010000
6       -2.558994000      0.020920000      0.000025000
6       -2.014845000     -1.273454000      0.000026000
6        1.748808000      1.148020000     -0.000034000
7        1.520193000     -0.187601000     -0.000018000
7        0.661686000      1.874160000     -0.000029000
1       -0.225954000     -2.479115000      0.000009000
1       -2.175221000      2.140896000      0.000008000
1       -3.635722000      0.138279000      0.000039000
1       -2.681729000     -2.126854000      0.000040000
6        2.506880000     -1.243741000      0.000013000
1        2.394315000     -1.864917000      0.889072000
1        2.394147000     -1.865112000     -0.888888000
1        3.498941000     -0.797575000     -0.000130000
1        2.758815000      1.531915000     -0.000047000
