# Supplementary material for: Photochemical Conversion of Indazoles into Benzimidazoles
Source: Angew Chem Int Ed Engl. 2025 Jun 10;64(29):e202423804. doi: 10.1002/anie.202423804 (PMC12258657; doi:10.1002/anie.202423804)
Supplement: Supplementary file 2 — Supporting Information [file ANIE-64-e202423804-s001.zip › Computational Data/Reaction Paths/A2.xyz]

6        0.764501000     -1.504426000     -0.053656000
6       -0.159914000     -0.446021000      0.269846000
6        0.232744000      0.965172000      0.129074000
6        1.616476000      1.325890000      0.004970000
6        2.452491000      0.285358000     -0.209347000
6        2.032912000     -1.113106000     -0.281082000
6       -1.513213000      0.131274000      0.014685000
7       -0.934349000      1.525505000      0.026186000
7       -1.271402000     -0.431872000      1.309692000
1        0.466446000     -2.545295000     -0.068531000
1        1.959705000      2.352216000      0.032192000
1        3.508520000      0.482231000     -0.355793000
1        2.794188000     -1.846780000     -0.513996000
1       -1.674537000     -1.370935000      1.320219000
6       -2.593091000     -0.257419000     -0.922260000
1       -2.748311000     -1.336436000     -0.904556000
1       -3.524586000      0.237861000     -0.637124000
1       -2.338611000      0.051381000     -1.936937000
