# Supplementary material for: Photochemical Conversion of Indazoles into Benzimidazoles
Source: Angew Chem Int Ed Engl. 2025 Jun 10;64(29):e202423804. doi: 10.1002/anie.202423804 (PMC12258657; doi:10.1002/anie.202423804)
Supplement: Supplementary file 2 — Supporting Information [file ANIE-64-e202423804-s001.zip › Computational Data/Reaction Paths/A3.xyz]

6       -0.986820000      1.482622000      0.255118000
6        0.000746000      0.547843000      0.084620000
6       -0.270652000     -0.776728000     -0.191743000
6       -1.530671000     -1.298414000     -0.300587000
6       -2.555176000     -0.356069000     -0.118706000
6       -2.294262000      0.983794000      0.146665000
6        1.469621000      0.199328000      0.043172000
7        1.127302000     -1.194540000     -0.322883000
7        1.663171000     -0.828610000      1.036643000
1       -0.799620000      2.531354000      0.447980000
1       -1.741545000     -2.335775000     -0.526130000
1       -3.585788000     -0.681013000     -0.195676000
1       -3.129232000      1.663373000      0.267081000
1        2.642657000     -1.114773000      0.994505000
6        2.582216000      0.977526000     -0.560533000
1        2.847858000      1.812360000      0.091440000
1        3.461776000      0.346403000     -0.695384000
1        2.280567000      1.380713000     -1.528168000
