# Supplementary material for: Photochemical Conversion of Indazoles into Benzimidazoles
Source: Angew Chem Int Ed Engl. 2025 Jun 10;64(29):e202423804. doi: 10.1002/anie.202423804 (PMC12258657; doi:10.1002/anie.202423804)
Supplement: Supplementary file 2 — Supporting Information [file ANIE-64-e202423804-s001.zip › Computational Data/Reaction Paths/A4.xyz]

6        0.859066000      1.488277000      0.021559000
6       -0.044756000      0.461052000     -0.011158000
6        0.314688000     -0.892419000     -0.036541000
6        1.656546000     -1.312667000      0.001817000
6        2.575127000     -0.282697000      0.060935000
6        2.196826000      1.075178000      0.072378000
6       -1.495744000     -0.033721000     -0.082223000
7       -0.920647000     -1.431119000     -0.104544000
7       -2.054612000      0.313509000     -1.334131000
1        0.592051000      2.537025000      0.022196000
1        1.955684000     -2.352594000     -0.021995000
1        3.632326000     -0.516197000      0.094416000
1        2.977588000      1.824094000      0.124677000
1       -2.506723000      1.225272000     -1.219738000
6       -2.391472000      0.211601000      1.114201000
1       -2.640745000      1.272104000      1.181991000
1       -3.314872000     -0.361656000      1.009827000
1       -1.890175000     -0.092396000      2.033556000
