# Supplementary material for: Photochemical Conversion of Indazoles into Benzimidazoles
Source: Angew Chem Int Ed Engl. 2025 Jun 10;64(29):e202423804. doi: 10.1002/anie.202423804 (PMC12258657; doi:10.1002/anie.202423804)
Supplement: Supplementary file 2 — Supporting Information [file ANIE-64-e202423804-s001.zip › Computational Data/Reaction Paths/A5.xyz]

6       -1.237959000      1.440058000      0.109178000
6       -0.110534000      0.795465000     -0.329905000
6       -0.063647000     -0.570061000     -0.511234000
6       -1.107317000     -1.418530000     -0.262276000
6       -2.269142000     -0.775710000      0.193963000
6       -2.333147000      0.602043000      0.371647000
6        1.340480000      0.861305000     -0.736534000
7        2.169722000      0.012508000      0.046774000
7        1.326674000     -0.616054000     -1.001609000
1       -1.307646000      2.512155000      0.241950000
1       -1.067923000     -2.489727000     -0.412020000
1       -3.147104000     -1.371282000      0.412626000
1       -3.259873000      1.039879000      0.721731000
6        1.920628000     -0.270820000      1.446550000
1        2.448761000      0.489637000      2.022716000
1        0.867453000     -0.266682000      1.739539000
1        2.353253000     -1.244438000      1.676769000
1        1.802144000      1.572778000     -1.407802000
