# Supplementary material for: Photochemical Conversion of Indazoles into Benzimidazoles
Source: Angew Chem Int Ed Engl. 2025 Jun 10;64(29):e202423804. doi: 10.1002/anie.202423804 (PMC12258657; doi:10.1002/anie.202423804)
Supplement: Supplementary file 2 — Supporting Information [file ANIE-64-e202423804-s001.zip › Computational Data/Reaction Paths/A6.xyz]

6       -1.097287000      1.488857000     -0.112386000
6       -0.150187000      0.541052000     -0.381350000
6       -0.369185000     -0.836087000     -0.240386000
6       -1.612852000     -1.365161000      0.141488000
6       -2.585017000     -0.412915000      0.391112000
6       -2.342342000      0.968353000      0.273589000
6        1.275130000      0.170901000     -0.799973000
7        2.297642000      0.779428000     -0.036619000
7        0.879129000     -1.268457000     -0.540633000
1       -0.933692000      2.555370000     -0.194392000
1       -1.801748000     -2.425157000      0.251516000
1       -3.573396000     -0.732602000      0.697671000
1       -3.155182000      1.651728000      0.485955000
6        2.945097000     -0.061980000      0.920380000
1        3.539572000     -0.834591000      0.413425000
1        3.606922000      0.531105000      1.550477000
1        2.221846000     -0.600955000      1.546875000
1        1.478139000      0.320183000     -1.865597000
