# Supplementary material for: Photochemical Conversion of Indazoles into Benzimidazoles
Source: Angew Chem Int Ed Engl. 2025 Jun 10;64(29):e202423804. doi: 10.1002/anie.202423804 (PMC12258657; doi:10.1002/anie.202423804)
Supplement: Supplementary file 2 — Supporting Information [file ANIE-64-e202423804-s001.zip › Computational Data/Reaction Paths/A7.xyz]

6        0.867650000     -1.469485000     -0.368983000
6       -0.208268000     -0.499104000     -0.319682000
6        0.115883000      0.942997000     -0.121367000
6        1.398052000      1.340822000      0.389301000
6        2.323584000      0.357915000      0.419711000
6        2.080412000     -1.024721000      0.003411000
6       -1.355639000      0.116489000     -1.078765000
7       -1.624318000     -0.753067000     -0.000240000
7       -0.925633000      1.503154000     -0.650986000
1        0.684439000     -2.503737000     -0.632015000
1        1.620237000      2.359680000      0.680085000
1        3.327134000      0.592055000      0.756222000
1        2.925675000     -1.700821000      0.023326000
6       -2.208083000     -0.309692000      1.256892000
1       -3.293327000     -0.369917000      1.167305000
1       -1.885433000     -0.990300000      2.043853000
1       -1.935086000      0.713370000      1.528400000
1       -1.675540000     -0.082254000     -2.091714000
