# Supplementary material for: Photochemical Conversion of Indazoles into Benzimidazoles
Source: Angew Chem Int Ed Engl. 2025 Jun 10;64(29):e202423804. doi: 10.1002/anie.202423804 (PMC12258657; doi:10.1002/anie.202423804)
Supplement: Supplementary file 2 — Supporting Information [file ANIE-64-e202423804-s001.zip › Computational Data/Reaction Paths/TS(A2-1a).xyz]

6        0.750688000     -1.550338000     -0.061195000
6       -0.142176000     -0.554348000      0.406582000
6        0.148732000      0.862947000      0.298477000
6        1.485857000      1.260384000     -0.007695000
6        2.345009000      0.268809000     -0.367587000
6        1.983407000     -1.121746000     -0.440834000
6       -1.574334000      0.103505000      0.126623000
7       -1.035780000      1.447864000      0.346159000
7       -1.389030000     -0.696810000      1.254608000
1        0.481518000     -2.599272000     -0.058149000
1        1.781731000      2.301881000      0.007402000
1        3.361685000      0.533262000     -0.635937000
1        2.725407000     -1.830378000     -0.784108000
1       -1.766033000     -1.627942000      1.074639000
6       -2.422098000     -0.203281000     -1.046960000
1       -2.520806000     -1.278054000     -1.195701000
1       -3.413440000      0.226140000     -0.876975000
1       -2.004821000      0.262305000     -1.939943000
