# Supplementary material for: Photochemical Conversion of Indazoles into Benzimidazoles
Source: Angew Chem Int Ed Engl. 2025 Jun 10;64(29):e202423804. doi: 10.1002/anie.202423804 (PMC12258657; doi:10.1002/anie.202423804)
Supplement: Supplementary file 2 — Supporting Information [file ANIE-64-e202423804-s001.zip › Computational Data/Reaction Paths/TS(A3-1b).xyz]

6       -0.833130000      1.421459000      0.321371000
6        0.110671000      0.438498000      0.195501000
6       -0.180137000     -0.885272000     -0.117786000
6       -1.488443000     -1.285207000     -0.319345000
6       -2.468913000     -0.296074000     -0.172499000
6       -2.166311000      1.021010000      0.150431000
6        1.586124000      0.280487000      0.132156000
7        1.048830000     -1.540309000     -0.281813000
7        1.940874000     -0.831461000      0.794315000
1       -0.576145000      2.454666000      0.520917000
1       -1.749537000     -2.298382000     -0.599092000
1       -3.507331000     -0.569838000     -0.321533000
1       -2.963510000      1.746444000      0.248898000
1        2.900737000     -1.092122000      0.579070000
6        2.488806000      1.195061000     -0.576745000
1        2.504657000      2.128466000     -0.001334000
1        3.499847000      0.802696000     -0.662690000
1        2.077576000      1.441135000     -1.557170000
