# Supplementary material for: Photochemical Conversion of Indazoles into Benzimidazoles
Source: Angew Chem Int Ed Engl. 2025 Jun 10;64(29):e202423804. doi: 10.1002/anie.202423804 (PMC12258657; doi:10.1002/anie.202423804)
Supplement: Supplementary file 2 — Supporting Information [file ANIE-64-e202423804-s001.zip › Computational Data/Reaction Paths/TS(A3-A2).xyz]

6       -1.068088000      1.469139000      0.399137000
6       -0.052116000      0.560841000      0.104714000
6       -0.298060000     -0.765681000     -0.313049000
6       -1.610993000     -1.279184000     -0.472801000
6       -2.596209000     -0.361630000     -0.254539000
6       -2.331155000      0.984819000      0.160034000
6        1.399238000      0.143011000      0.170239000
7        0.964383000     -1.190174000     -0.374004000
7        1.449782000     -0.150349000      1.531384000
1       -0.894815000      2.481958000      0.737285000
1       -1.818926000     -2.306714000     -0.741194000
1       -3.633153000     -0.649228000     -0.377732000
1       -3.182222000      1.643429000      0.285982000
1        2.251380000      0.328800000      1.958581000
6        2.520162000      0.848462000     -0.524236000
1        2.677755000      1.827412000     -0.067351000
1        3.438116000      0.264522000     -0.426344000
1        2.297353000      0.985100000     -1.582908000
