# Supplementary material for: Photochemical Conversion of Indazoles into Benzimidazoles
Source: Angew Chem Int Ed Engl. 2025 Jun 10;64(29):e202423804. doi: 10.1002/anie.202423804 (PMC12258657; doi:10.1002/anie.202423804)
Supplement: Supplementary file 2 — Supporting Information [file ANIE-64-e202423804-s001.zip › Computational Data/Reaction Paths/TS(A3-A4).xyz]

6       -0.947688000      1.506963000      0.323723000
6        0.058413000      0.593182000      0.149337000
6       -0.178025000     -0.744529000     -0.155633000
6       -1.456528000     -1.284253000     -0.297053000
6       -2.480146000     -0.361020000     -0.145554000
6       -2.237874000      0.989166000      0.154335000
6        1.535456000      0.232637000      0.183194000
7        1.134630000     -1.154856000     -0.241316000
7        1.920440000     -0.200790000      1.480018000
1       -0.787666000      2.550144000      0.564014000
1       -1.646933000     -2.325858000     -0.521313000
1       -3.507451000     -0.685131000     -0.258652000
1       -3.088548000      1.651892000      0.257900000
1        2.928591000     -0.385922000      1.446326000
6        2.531804000      0.963472000     -0.666775000
1        2.746675000      1.940486000     -0.228490000
1        3.461857000      0.394022000     -0.725186000
1        2.142279000      1.112358000     -1.674837000
