# Supplementary material for: Photochemical Conversion of Indazoles into Benzimidazoles
Source: Angew Chem Int Ed Engl. 2025 Jun 10;64(29):e202423804. doi: 10.1002/anie.202423804 (PMC12258657; doi:10.1002/anie.202423804)
Supplement: Supplementary file 2 — Supporting Information [file ANIE-64-e202423804-s001.zip › Computational Data/Reaction Paths/TS(A4-A2).xyz]

6        0.936191000      1.496025000      0.046304000
6        0.008227000      0.451773000      0.029312000
6        0.367940000     -0.926565000      0.027539000
6        1.730026000     -1.334234000     -0.009465000
6        2.627188000     -0.305664000      0.014270000
6        2.245763000      1.077864000      0.057068000
6       -1.406516000     -0.059463000      0.025574000
7       -0.842245000     -1.459986000      0.071854000
7       -1.460415000      0.335532000     -1.323268000
1        0.665109000      2.543002000      0.070792000
1        2.036486000     -2.371248000     -0.054850000
1        3.687744000     -0.526522000     -0.001044000
1        3.038108000      1.814617000      0.106583000
1       -1.939116000      1.241991000     -1.356455000
6       -2.484975000      0.283224000      1.003848000
1       -2.700784000      1.352011000      0.968646000
1       -3.394116000     -0.268157000      0.754487000
1       -2.179937000      0.016131000      2.015919000
