# Supplementary material for: Photochemical Conversion of Indazoles into Benzimidazoles
Source: Angew Chem Int Ed Engl. 2025 Jun 10;64(29):e202423804. doi: 10.1002/anie.202423804 (PMC12258657; doi:10.1002/anie.202423804)
Supplement: Supplementary file 2 — Supporting Information [file ANIE-64-e202423804-s001.zip › Computational Data/Reaction Paths/TS(A5-53).xyz]

6       -1.197725000      1.383890000      0.164701000
6       -0.057257000      0.723430000     -0.213896000
6        0.017763000     -0.662200000     -0.382453000
6       -1.082411000     -1.452988000     -0.147497000
6       -2.248200000     -0.792478000      0.280885000
6       -2.316232000      0.583085000      0.442650000
6        1.310881000      1.056348000     -0.618665000
7        2.208109000      0.074033000     -0.365254000
7        1.288349000     -0.903944000     -0.954365000
1       -1.248579000      2.464135000      0.224650000
1       -1.072980000     -2.524443000     -0.302665000
1       -3.132410000     -1.385212000      0.485419000
1       -3.243285000      1.042259000      0.759567000
6        2.657438000     -0.241320000      0.984947000
1        3.247353000      0.590449000      1.371414000
1        1.806979000     -0.431869000      1.650594000
1        3.282219000     -1.130413000      0.922932000
1        1.614294000      1.969786000     -1.126914000
