# Supplementary material for: Photochemical Conversion of Indazoles into Benzimidazoles
Source: Angew Chem Int Ed Engl. 2025 Jun 10;64(29):e202423804. doi: 10.1002/anie.202423804 (PMC12258657; doi:10.1002/anie.202423804)
Supplement: Supplementary file 2 — Supporting Information [file ANIE-64-e202423804-s001.zip › Computational Data/Reaction Paths/TS(A5-A6).xyz]

6        0.951721000     -1.338123000     -0.748481000
6       -0.000158000     -0.351094000     -0.712511000
6        0.201394000      0.868544000     -0.072288000
6        1.371504000      1.191575000      0.607044000
6        2.350436000      0.206079000      0.553006000
6        2.151491000     -1.016913000     -0.102004000
6       -1.418938000      0.130221000     -0.978656000
7       -2.376052000     -0.034532000      0.053747000
7       -1.032114000      1.439623000     -0.369792000
1        0.814182000     -2.295570000     -1.234114000
1        1.530514000      2.132794000      1.117192000
1        3.303772000      0.381768000      1.036094000
1        2.958631000     -1.739221000     -0.098984000
6       -2.030459000     -0.845164000      1.179516000
1       -2.191833000     -1.897216000      0.907868000
1       -0.978713000     -0.766767000      1.484527000
1       -2.678363000     -0.602432000      2.020889000
1       -1.834905000      0.130188000     -1.983364000
