# Supplementary material for: Photochemical Conversion of Indazoles into Benzimidazoles
Source: Angew Chem Int Ed Engl. 2025 Jun 10;64(29):e202423804. doi: 10.1002/anie.202423804 (PMC12258657; doi:10.1002/anie.202423804)
Supplement: Supplementary file 2 — Supporting Information [file ANIE-64-e202423804-s001.zip › Computational Data/Reaction Paths/TS(A6-A7).xyz]

6       -0.860148000     -1.521720000      0.378511000
6        0.043428000     -0.477033000      0.613391000
6       -0.222522000      0.890530000      0.298137000
6       -1.430844000      1.270643000     -0.349240000
6       -2.294509000      0.240108000     -0.582371000
6       -2.030066000     -1.125216000     -0.216017000
6        1.321349000      0.056665000      1.187825000
7        1.943461000     -0.717725000      0.199679000
7        0.883216000      1.440317000      0.783807000
1       -0.666916000     -2.551697000      0.646397000
1       -1.649298000      2.288577000     -0.644803000
1       -3.238553000      0.444802000     -1.073367000
1       -2.801370000     -1.857657000     -0.417967000
6        2.419581000     -0.091505000     -1.001696000
1        3.463641000      0.198212000     -0.827535000
1        2.405360000     -0.813779000     -1.817395000
1        1.881808000      0.819205000     -1.281656000
1        1.637165000     -0.076461000      2.219385000
