# Supplementary material for: Photochemical Conversion of Indazoles into Benzimidazoles
Source: Angew Chem Int Ed Engl. 2025 Jun 10;64(29):e202423804. doi: 10.1002/anie.202423804 (PMC12258657; doi:10.1002/anie.202423804)
Supplement: Supplementary file 2 — Supporting Information [file ANIE-64-e202423804-s001.zip › Computational Data/Reaction Paths/TS(A7-53a).xyz]

6        0.883223000     -1.544621000     -0.262713000
6       -0.182378000     -0.613155000     -0.162175000
6        0.061593000      0.823734000     -0.030472000
6        1.392500000      1.255623000      0.255741000
6        2.368527000      0.308728000      0.260723000
6        2.137506000     -1.077690000     -0.032508000
6       -1.347898000      0.160868000     -1.027402000
7       -1.635380000     -0.901397000     -0.184461000
7       -1.051855000      1.439155000     -0.427500000
1        0.681859000     -2.592898000     -0.443512000
1        1.605075000      2.301466000      0.438364000
1        3.387061000      0.611891000      0.475013000
1        2.983673000     -1.751558000     -0.047420000
6       -2.364833000     -0.676601000      1.064124000
1       -3.431014000     -0.738350000      0.844996000
1       -2.100350000     -1.476919000      1.752595000
1       -2.149186000      0.291134000      1.521114000
1       -1.272628000      0.007599000     -2.096489000
